# Supplementary material for: Spatial layout characteristics of Northern Wei Luoyang: A spatial humanities analysis of the “Record of the Monasteries of Luoyang”
Source: PLoS One. 2025 May 9;20(5):e0320159. doi: 10.1371/journal.pone.0320159 (PMC12064038; doi:10.1371/journal.pone.0320159)
Supplement: S2 File — (ZIP) [file pone.0320159.s002.zip › Table of sources for the events space.xlsx]

## Sheet: Sheet1
Number	Start	Start	End	End	Characters	Text	Type	Source
SJ0001	金墉城	Jin-yong City	王南寺	Wang-nan Monastery	高祖	有王南寺，高祖数诣寺与沙门论议	Daily life events	Record of the Monasteries of Luoyang annotation Preface
SJ0002	昭德里	Zhao-de Ward	宫城	Palace City	常景	诏中书舍人常景为寺碑文。	Daily life events	Record of the Monasteries of Luoyang annotation p.4
SJ0003	宫城	Palace City	永宁寺	Yong-ning Monastery	常景	诏中书舍人常景为寺碑文。	Daily life events	Record of the Monasteries of Luoyang annotation p.4
SJ0004	昭德里	Zhao-de Ward	宫城	Palace City	常景	敕景共治书侍御史高僧裕……等撰集其事。	Daily life events	Record of the Monasteries of Luoyang annotation p.4
SJ0005	宫城	Palace City	永宁寺	Yong-ning Monastery	明帝	明帝与太后共登之	Daily life events	Record of the Monasteries of Luoyang annotation p.5
SJ0006	宫城	Palace City	永宁寺	Yong-ning Monastery	太后	明帝与太后共登之	Daily life events	Record of the Monasteries of Luoyang annotation p.5
SJ0007	河南尹	Office of He-nan Yin	永宁寺	Yong-ning Monastery	胡孝世	衒之尝与河南尹胡孝世共登之	Daily life events	Record of the Monasteries of Luoyang annotation p.5
SJ0008	洛阳城外西	West side outside Luoyang	永宁寺	Yong-ning Monastery	菩提达摩	时有西域沙门菩提达摩者，波斯国胡人也。起自荒裔，来游中土。	Daily life events	Record of the Monasteries of Luoyang annotation p.5
SJ0009	洛阳城外北	North side outside Luoyang	永宁寺	Yong-ning Monastery	尔朱荣	建义元年，太原王尔朱荣总士马于此寺。	Political activities	Record of the Monasteries of Luoyang annotation p.5
SJ0010	洛阳城外北	North side outside Luoyang	寿丘里	Shou-qiu Ward	王丰	遣苍头王丰入洛，约以为主。	Political activities	Record of the Monasteries of Luoyang annotation p.6
SJ0011	寿丘里	Shou-qiu Ward	宫城	Palace City	王公	太后闻荣举兵，召王公议之。	Political activities	Record of the Monasteries of Luoyang annotation p.6
SJ0012	宫城	Palace City	洛阳城外北	North side outside Luoyang	李神轨	后然纥言，即遣都督李神轨、郑季明等，领众五千，镇河桥。	Political activities	Record of the Monasteries of Luoyang annotation p.6
SJ0013	宫城	Palace City	洛阳城外北	North side outside Luoyang	郑季明	后然纥言，即遣都督李神轨、郑季明等，领众五千，镇河桥。	Political activities	Record of the Monasteries of Luoyang annotation p.6
SJ0014	寿丘里	Shou-qiu Ward	洛阳城外北	North side outside Luoyang	孝庄帝	长乐王从雷陂北渡赴荣军所。	Political activities	Record of the Monasteries of Luoyang annotation p.6
SJ0015	洛阳城外北	North side outside Luoyang	宫城	Palace City	孝庄帝	十四日，车驾入城，大赦天下，改号为建义元年，是为庄帝。	Political activities	Record of the Monasteries of Luoyang annotation p.6-7
SJ0016	洛阳城外南	South side outside Luoyang	永宁寺	Yong-ning Monastery	元颢	北海王元颢复入洛，在此寺聚兵。	Political activities	Record of the Monasteries of Luoyang annotation p.7
SJ0017	寿丘里	Shou-qiu Ward	洛阳城外南	South side outside Luoyang	元颢	颢……闻尔朱荣入洛阳，遂南奔萧衍。	Political activities	Record of the Monasteries of Luoyang annotation p.7
SJ0018	宫城	Palace City	洛阳城外北	North side outside Luoyang	孝庄帝	是年入洛，庄帝北巡。	Political activities	Record of the Monasteries of Luoyang annotation p.7
SJ0019	宫城	Palace City	洛阳城外北	North side outside Luoyang	元颢	颢闻河内不守，亲率百僚出镇河桥	Political activities	Record of the Monasteries of Luoyang annotation p.9
SJ0020	洛阳城外东	East side outside Luoyang	宫城	Palace City	社民	颢与数十骑欲奔萧衍，至长社，为社民斩其首，传送京师。	Political activities	Record of the Monasteries of Luoyang annotation p.9
SJ0021	洛阳城外北	North side outside Luoyang	宫城	Palace City	孝庄帝	二十日帝还洛阳	Political activities	Record of the Monasteries of Luoyang annotation p.9
SJ0022	宫城	Palace City	永宁寺	Yong-ning Monastery	孝庄帝	逆贼尔朱兆囚庄帝于寺	Political activities	Record of the Monasteries of Luoyang annotation p.9
SJ0023	宫城	Palace City	永宁寺	Yong-ning Monastery	尔朱兆	逆贼尔朱兆囚庄帝于寺	Political activities	Record of the Monasteries of Luoyang annotation p.9
SJ0024	延年里	Yan-nian Ward	宫城	Palace City	尔朱荣	荣、穆并入朝，庄帝手刃荣于明光殿	Political activities	Record of the Monasteries of Luoyang annotation p.9
SJ0025	延年里	Yan-nian Ward	宫城	Palace City	元天穆	荣、穆并入朝，庄帝手刃荣于明光殿	Political activities	Record of the Monasteries of Luoyang annotation p.9
SJ0026	延年里	Yan-nian Ward	宫城	Palace City	尔朱荣部下	荣部下车骑将军尔朱阳都等二十人，随入朱华门，亦为伏兵所杀。	Political activities	Record of the Monasteries of Luoyang annotation p.9
SJ0027	宫城	Palace City	大夏门	Da-xia Gate	孝庄帝	帝升大夏门望之	Political activities	Record of the Monasteries of Luoyang annotation p.10
SJ0028	大夏门	Da-xia Gate	洛阳城外北	North side outside Luoyang	牛法尚	遣主书牛法尚谓归等	Political activities	Record of the Monasteries of Luoyang annotation p.10
SJ0029	宫城	Palace City	洛阳城外北	North side outside Luoyang	朱元龙	遣侍中朱元龙赍铁券与世隆，待之不死，官位如故。	Political activities	Record of the Monasteries of Luoyang annotation p.10
SJ0030	洛阳城外北	North side outside Luoyang	宫城	Palace City	朱元龙	元龙见世隆呼帝为长乐，知其不款，且以言帝。	Political activities	Record of the Monasteries of Luoyang annotation p.10
SJ0031	宫城	Palace City	洛阳城外北	North side outside Luoyang	源子恭	帝遣侍中源子恭、黄门郎杨宽，领步骑三万，镇河内。	Political activities	Record of the Monasteries of Luoyang annotation p.10
SJ0032	宫城	Palace City	洛阳城外北	North side outside Luoyang	杨宽	帝遣侍中源子恭、黄门郎杨宽，领步骑三万，镇河内。	Political activities	Record of the Monasteries of Luoyang annotation p.10
SJ0033	洛阳城外北	North side outside Luoyang	宫城	Palace City	尔朱兆	兆自雷陂涉渡，擒庄帝于式乾殿。	Political activities	Record of the Monasteries of Luoyang annotation p.11
SJ0034	永宁寺	Yong-ning Monastery	洛阳城外北	North side outside Luoyang	孝庄帝	遂囚帝送晋阳，缢于三级寺。	Political activities	Record of the Monasteries of Luoyang annotation p.11
SJ0035	宫城	Palace City	西游园	Xi-you Park	孝武帝	永熙三年二月，浮图为火所烧，帝登凌云台望火	Daily life events	Record of the Monasteries of Luoyang annotation p.12
SJ0036	西游园	Xi-you Park	永宁寺	Yong-ning Monastery	元宝炬	遣南阳王宝炬、录尚书事长孙稚，将羽林一千救赴火所	Daily life events	Record of the Monasteries of Luoyang annotation p.12
SJ0037	西游园	Xi-you Park	永宁寺	Yong-ning Monastery	长孙稚	遣南阳王宝炬、录尚书事长孙稚，将羽林一千救赴火所	Daily life events	Record of the Monasteries of Luoyang annotation p.12
SJ0038	宫城	Palace City	洛阳城外西	West side outside Luoyang	孝武帝	平阳王为侍中斛斯椿所挟，奔于长安。	Political activities	Record of the Monasteries of Luoyang annotation p.12
SJ0039	永康里	Yong-kang Ward	宫城	Palace City	元乂	元乂专权，太后幽隔永巷	Political activities	Record of the Monasteries of Luoyang annotation p.39
SJ0040	洛阳城外北	North side outside Luoyang	瑶光寺	Yao-guang Monastery	秀容胡骑	时有秀容胡骑数十，入（瑶光）寺淫秽	Political activities	Record of the Monasteries of Luoyang annotation p.47
SJ0041	昭仪尼寺	Zhao-yi Nunnery	景明寺	Jing-ming Monastery	行像队伍	四月七日常生活出诣景明，景明三像，恒出迎之，伎乐之盛，与刘腾相比。	Daily life events	Record of the Monasteries of Luoyang annotation p.54
SJ0042	宫城	Palace City	愿会寺	Yuan-hui Monastery	元纪	佛堂前生桑树一株，直上五尺，枝条横绕，柯叶傍布，形如羽盖。复高五尺，又然。凡为五重，每重叶椹各异……帝闻而恶之，以为惑众。命给事中黄门侍郎元纪伐杀之。其日云雾晦冥，下斧之处，血流至地，见者莫不悲泣。	Auspicious legend	Record of the Monasteries of Luoyang annotation p.55
SJ0043	胡统寺	Hu-tong Monastery	宫城	Palace City	其寺诸尼	其寺诸尼，帝城名德，善于开导，工谈义理。常入宫与太后说法，其资养缁流，从无比也。	Daily life events	Record of the Monasteries of Luoyang annotation p.59
SJ0044	宫城	Palace City	华林园	Hua-lin Park	孝庄帝	永安年中，庄帝马射于华林园	Daily life events	Record of the Monasteries of Luoyang annotation p.66
SJ0045	宫城	Palace City	孝义里	Xiao-yi Ward	徐纥	崇真寺比丘惠嶷，死经七日还活，经阎罗王检阅，以错名放免……时太后闻之，遣黄门侍郎徐纥依惠嶷所说即访宝明等寺。	Auspicious legend	Record of the Monasteries of Luoyang annotation p.81
SJ0046	宫城	Palace City	融觉寺	Rong-jue Monastery	徐纥	时太后闻之，遣黄门侍郎徐纥依惠嶷所说即访宝明等寺。	Auspicious legend	Record of the Monasteries of Luoyang annotation p.81
SJ0047	晖文里	Hui-wen Ward	宫城	Palace City	李延寔	太傅李延寔者……除青州刺史，临去奉辞。帝谓寔曰……	Daily life events	Record of the Monasteries of Luoyang annotation p.95
SJ0048	劝学里	Quan-xue Ward	宫城	Palace City	节闵帝	恭常住龙华寺……凡恭让者三，于是即皇帝位，改号曰普泰。	Political activities	Record of the Monasteries of Luoyang annotation p.107
SJ0049	宫城	Palace City	孝敬里	Xiao-jing Ward	孝武帝	帝率百僚作万僧会。其日寺门外有石像无故自动，低头复举，竟日乃止。	Auspicious legend	Record of the Monasteries of Luoyang annotation p.108
SJ0050	平等寺	Ping-deng Monastery	宫城	Palace City	孝武帝	帝乃还宫	Auspicious legend	Record of the Monasteries of Luoyang annotation p.109
SJ0051	洛阳城外南	South side outside Luoyang	归正里	Gui-zheng Ward	张景仁	景仁……赐宅归正里	Daily life events	Record of the Monasteries of Luoyang annotation p.117
SJ0052	归正里	Gui-zheng Ward	孝义里	Xiao-yi Ward	张景仁	景仁住此以为耻，遂徙居孝义里焉	Daily life events	Record of the Monasteries of Luoyang annotation p.117
SJ0053	洛阳城外南	South side outside Luoyang	宫城	Palace City	陈庆之	永安二年，萧衍遣主书陈庆之送北海入洛阳僭帝位。	Political activities	Record of the Monasteries of Luoyang annotation p.117
SJ0054	宫城	Palace City	孝义里	Xiao-yi Ward	陈庆之	景仁在南之日与庆之有旧，遂设酒引邀庆之过宅。	Daily life events	Record of the Monasteries of Luoyang annotation p.117
SJ0055	景明寺	Jing-ming Monastery	阊阖宫前	In front of Palace	行像队伍	至八日，以次入宣阳门，向阊阖宫前受皇帝散花	Daily life events	Record of the Monasteries of Luoyang annotation p.133
SJ0056	永康里	Yong-kang Ward	利民里	Li-min Ward	元乂	每夜见赤光行于堂前，如此者非一。向光明所掘地丈余，得黄金百斤	Auspicious legend	Record of the Monasteries of Luoyang annotation p.140
SJ0057	洛阳城外东	East side outside Luoyang	灵台	Ling-tai	元宝	其同营人樊元宝得假还京，子渊附书一封，令达其家……元宝如其言，至灵台南……忽见一老翁……取书引元宝入……老翁还入，元宝不复见其门巷	Auspicious legend	Record of the Monasteries of Luoyang annotation p.141
SJ0058	劝学里	Quan-xue Ward	洛阳城外北	North side outside Luoyang	高欢	武定四年，大将军迁《石经》于邺。	Political activities	Record of the Monasteries of Luoyang annotation p.146
SJ0059	归正里	Gui-zheng Ward	永康里	Yong-kang Ward	萧正德	后萧衍子西丰侯萧正德归降，时元乂欲为之设茗	Daily life events	Record of the Monasteries of Luoyang annotation p.148
SJ0060	洛阳城外南	South side outside Luoyang	金陵馆	Jin-ling Lodging House	萧宝寅	萧宝寅来降……筑宅于归正里	Daily life events	Record of the Monasteries of Luoyang annotation p.160
SJ0061	金陵馆	Jin-ling Lodging House	归正里	Gui-zheng Ward	萧宝寅	萧宝寅来降……筑宅于归正里	Daily life events	Record of the Monasteries of Luoyang annotation p.160
SJ0062	洛阳城外南	South side outside Luoyang	金陵馆	Jin-ling Lodging House	萧正德	萧衍子西丰侯萧正德来降，处金陵馆	Daily life events	Record of the Monasteries of Luoyang annotation p.160
SJ0063	金陵馆	Jin-ling Lodging House	归正里	Gui-zheng Ward	萧正德	萧衍子西丰侯萧正德来降……筑宅归正里	Daily life events	Record of the Monasteries of Luoyang annotation p.160
SJ0064	洛阳城外北	North side outside Luoyang	燕然馆	Yan-ran Lodging House	郁久闾阿那肱	蠕蠕主郁久闾阿那肱来朝……朝廷从其议。又处之燕然馆，赐宅归德里。	Daily life events	Record of the Monasteries of Luoyang annotation p.160
SJ0065	燕然馆	Yan-ran Lodging House	归德里	Gui-de Ward	郁久闾阿那肱	蠕蠕主郁久闾阿那肱来朝……朝廷从其议。又处之燕然馆，赐宅归德里。	Daily life events	Record of the Monasteries of Luoyang annotation p.160
SJ0066	宫城	Palace City	华林园	Hua-lin Park	孝庄帝	帝在华林园观之	Daily life events	Record of the Monasteries of Luoyang annotation p.161
SJ0067	菩提寺	Pu-ti Monastery	华林园	Hua-lin Park	沙门达多	沙门达多发冢取砖，得一人以进。时太后与明帝在华林都堂	Auspicious legend	Record of the Monasteries of Luoyang annotation p.174
SJ0068	宫城	Palace City	华林园	Hua-lin Park	太后	时太后与明帝在华林都堂	Auspicious legend	Record of the Monasteries of Luoyang annotation p.173
SJ0069	宫城	Palace City	华林园	Hua-lin Park	明帝	时太后与明帝在华林都堂	Auspicious legend	Record of the Monasteries of Luoyang annotation p.173
SJ0070	华林园	Hua-lin Park	准财里	Zhun-cai Ward	张雋	后即遣门下录事张雋诣准财里，访涵父母	Auspicious legend	Record of the Monasteries of Luoyang annotation p.174
SJ0071	准财里	Zhun-cai Ward	华林园	Hua-lin Park	张雋	雋还，具以实陈闻	Auspicious legend	Record of the Monasteries of Luoyang annotation p.174
SJ0072	华林园	Hua-lin Park	准财里	Zhun-cai Ward	张雋	后雋遣送涵回家	Auspicious legend	Record of the Monasteries of Luoyang annotation p.174
SJ0073	华林园	Hua-lin Park	准财里	Zhun-cai Ward	崔涵	后雋遣送涵回家	Auspicious legend	Record of the Monasteries of Luoyang annotation p.174
SJ0074	准财里	Zhun-cai Ward	慈孝、奉终二里	Ci-xiao and Feng-zhong Ward	崔涵	洛阳大市北奉终里……涵谓曰……	Auspicious legend	Record of the Monasteries of Luoyang annotation p.175
SJ0075	高阳王寺	The Monastery of the Prince of Gao-yang	原士康宅	Yuan Shi-kang's House	徐月华	及雍薨后，诸妓悉令入道，或有嫁者。美人徐月华……与卫将军原士康为侧室	Daily life events	Record of the Monasteries of Luoyang annotation p.177
SJ0076	冲觉寺	Chong-jue Monastery	宫城	Palace City	元怿	延昌四年世宗崩，怿与高阳王雍、广平王怀并受遗诏	Political activities	Record of the Monasteries of Luoyang annotation p.185
SJ0077	高阳王寺	The Monastery of the Prince of Gao-yang	宫城	Palace City	元雍	延昌四年世宗崩，怿与高阳王雍、广平王怀并受遗诏	Political activities	Record of the Monasteries of Luoyang annotation p.185
SJ0078	大觉寺	Da-jue Monastery	宫城	Palace City	元怀	延昌四年世宗崩，怿与高阳王雍、广平王怀并受遗诏	Political activities	Record of the Monasteries of Luoyang annotation p.185
SJ0079	洛阳城外北	North side outside Luoyang	宣忠寺	Xuan-zhong Monastery	元徽	徽愿入洛阳，舍宅为寺。及北海败散，国道重晖，遂舍宅焉。	Political activities	Record of the Monasteries of Luoyang annotation p.191
SJ0080	宫城	Palace City	延年里	Yan-nian Ward	元徽	遣徽特至太原王第	Political activities	Record of the Monasteries of Luoyang annotation p.191
SJ0081	寿丘里	Shou-qiu Ward	延年里	Yan-nian Ward	元天穆	值荣与上党王天穆博戏	Daily life events	Record of the Monasteries of Luoyang annotation p.191
SJ0082	寿丘里	Shou-qiu Ward	绥民里	Sui-min Ward	元徽	徽投前洛阳令寇祖仁	Daily life events	Record of the Monasteries of Luoyang annotation p.191
SJ0083	绥民里	Sui-min Ward	宫城	Palace City	寇祖仁	祖仁谓子弟等曰："时闻尔朱兆募城阳王甚重，擒获者千户侯。今日富贵至矣！"遂斩送之。	Daily life events	Record of the Monasteries of Luoyang annotation p.192
SJ0084	宫城	Palace City	绥民里	Sui-min Ward	尔朱兆	兆忽梦徽云："我有黄金二百斤、马一百匹，在祖仁家，卿可取之。"……（尔朱兆）至晓，掩祖仁，征其金马。	Auspicious legend	Record of the Monasteries of Luoyang annotation p.192
SJ0085	白马寺	Bai-ma Temple	宫城	Palace City	沙门宝公	（白马寺）有沙门宝公者……过去未来，预睹三世。发言似谶，不可得解，事过之后，始验其实。胡太后闻之，问以世事。	Daily life events	Record of the Monasteries of Luoyang annotation p.197
SJ0086	调音、乐律二里	Tiao-yin Ward	张方桥	#N/A	田僧超	有田僧超者……延伯出师于洛阳张方桥……延伯危冠长剑耀武于前，僧超吹《壮士》笛曲于后	Daily life events	Record of the Monasteries of Luoyang annotation p.203
SJ0087	晖文里	Hui-wen Ward	宫城	Palace City	崔光	及太后赐百官负绢，任意自取……侍中崔光止取两匹	Daily life events	Record of the Monasteries of Luoyang annotation p.208
SJ0088	洛阳城外西	West side outside Luoyang	永明寺	Yong-ming Monastery	异国沙门	时佛法经像，盛于洛阳，异国沙门，咸来辐辏，负锡持经，适兹乐土。世宗故立此寺以憩之。	Daily life events	Record of the Monasteries of Luoyang annotation p.235
SJ0089	宫城	Palace City	阅武场	Military Parade Grounds	孝庄帝	帝亦观戏在楼，恒令二人对为角戏。	Daily life events	Record of the Monasteries of Luoyang annotation p.247
SJ0090	闻义里	Wen-yi Ward	洛阳城外西	West side outside Luoyang	宋云	闻义里有敦煌人宋云宅，云与惠生俱使西域也。	Daily life events	Record of the Monasteries of Luoyang annotation p.251
SJ0091	宫城	Palace City	洛阳城外西	West side outside Luoyang	惠生	神龟元年十一月冬，太后遣崇立寺比丘惠生向西域取经	Daily life events	Record of the Monasteries of Luoyang annotation p.252
