# Supplementary material for: Spatial layout characteristics of Northern Wei Luoyang: A spatial humanities analysis of the “Record of the Monasteries of Luoyang”
Source: PLoS One. 2025 May 9;20(5):e0320159. doi: 10.1371/journal.pone.0320159 (PMC12064038; doi:10.1371/journal.pone.0320159)
Supplement: S2 File — (ZIP) [file pone.0320159.s002.zip › Table of sources for the functional space.xlsx]

## Sheet: Sheet1
Monastery									Government office							Residential space
Number	Name	Name	Builder Type	Builder	Location	Source			Number	Name	Name	Location	Source			Number	Name	Name	Location	Source
SY0001	永宁寺	Yong-ning Monastery	royalty	灵太后胡氏	宫前阊阖门南一里御道西	Record of the Monasteries of Luoyang annotation p.1			GS0001	右卫府	Imperial Guards of the Right	阊阖门前……御道西有右卫府	Record of the Monasteries of Luoyang annotation p.1			JZ0001	刘腾宅	Liu-teng's house	刘腾宅……在西阳门内御道北	Record of the Monasteries of Luoyang annotation p.38-39
SY0002	建中寺	Jian-zhongMonastery	royalty	乐平王尔朱世隆	在西阳门内御道北所谓延年里	Record of the Monasteries of Luoyang annotation p.38-39			GS0002	左卫府	Imperial Guards of the Left	阊阖门前御道东有左卫府	Record of the Monasteries of Luoyang annotation p.1			JZ0002	元乂宅	Yuan-yi's house	西阳门内御道南有……元乂宅	Record of the Monasteries of Luoyang annotation p.39
SY0003	长秋寺	Chang-qiu Monastery	officials	阉官司空刘腾	在西阳门内御道北一里	Record of the Monasteries of Luoyang annotation p.43			GS0003	昭玄曹	Office of Revealed Mysteries	永宁寺……在宫前阊阖门南一里御道西……南界昭玄曹	Record of the Monasteries of Luoyang annotation p.1			JZ0003	高肇宅	Gao-zhao's house	景乐寺……在阊阖南，御道东。西望永宁寺正相当。寺西有司徒府，东有大将军高肇宅	Record of the Monasteries of Luoyang annotation p.52
SY0004	瑶光寺	Yao-guang Monastery	royalty	世宗宣武皇帝	在阊阖城门御道北，东去千秋门二里	Record of the Monasteries of Luoyang annotation p.46			GS0004	御史台	Tribunal of Censors	永宁寺……在宫前阊阖门南一里御道西……北邻御史台。	Record of the Monasteries of Luoyang annotation p.1			JZ0004	王翊宅	Wang-yi's house	昭仪尼寺……在东阳门内一里御道南……西南有愿会寺，中书侍郎王翊舍宅所立	Record of the Monasteries of Luoyang annotation p.55
SY0005	景乐寺	Jing-leMonastery	royalty	太傅清河文献王怿	在阊阖南，御道东。西望永宁寺正相当	Record of the Monasteries of Luoyang annotation p.52			GS0005	司徒府	Office of the Minister of Public Instruction	阊阖门前御道东有左卫府。府南有司徒府	Record of the Monasteries of Luoyang annotation p.1			JZ0005	段晖宅	Duan-hui's house	昭仪尼寺……在东阳门内一里御道南……寺南有……段晖宅	Record of the Monasteries of Luoyang annotation p.55
SY0006	昭仪尼寺	Zhao-yi Nunnery	officials	阉官等	在东阳门内一里御道南	Record of the Monasteries of Luoyang annotation p.54			GS0006	国子学堂	Academy for the Sons of the Noblemen	阊阖门前御道东有左卫府……南有国子学堂	Record of the Monasteries of Luoyang annotation p.1			JZ0006	长孙稚宅	Zhangsun-zhi's house	修梵寺，在青阳门内御道北……寺北有永和里……里中有太傅录尚书事长孙稚……等六宅	Record of the Monasteries of Luoyang annotation p.60
SY0007	愿会寺	Yuan-hui Monastery	officials	中书侍郎王翊	昭仪寺有池……池西南有愿会寺	Record of the Monasteries of Luoyang annotation p.55			GS0007	太尉府	Great Commandant	永宁寺……在宫前阊阖门南一里御道西。其寺东有太尉府	Record of the Monasteries of Luoyang annotation p.1			JZ0007	郭祚宅	Guo-zhuo's house	修梵寺，在青阳门内御道北……寺北有永和里……里中有……郭祚……等六宅	Record of the Monasteries of Luoyang annotation p.60
SY0008	光明寺	Guang-ming Monastery	officials	苞信县令段晖	昭仪尼寺……寺南有宜寿里	Record of the Monasteries of Luoyang annotation p.55			GS0008	将作曹	Court Architect	阊阖门前……御道西有右卫府……南有将作曹	Record of the Monasteries of Luoyang annotation p.1			JZ0008	邢峦宅	Xing-luan's house	修梵寺，在青阳门内御道北……寺北有永和里……里中有……邢峦……等六宅	Record of the Monasteries of Luoyang annotation p.60
SY0009	胡统寺	Hu-tong Monastery	royalty	太后从姑	在永宁南一里许	Record of the Monasteries of Luoyang annotation p.59			GS0009	太庙	Imperial Ancestors	阊阖门前御道东有左卫府……南有太庙	Record of the Monasteries of Luoyang annotation p.1			JZ0009	元洪超宅	Yuan-hongchao's house	修梵寺，在青阳门内御道北……寺北有永和里……里中有……元洪超……等六宅	Record of the Monasteries of Luoyang annotation p.60
SY0010	修梵寺	Xiu-fan Monastery	unknown	不详	在青阳门内御道北	Record of the Monasteries of Luoyang annotation p.60			GS0010	护军府	Protector of the Army	阊阖门前御道东有左卫府……南有护军府	Record of the Monasteries of Luoyang annotation p.1			JZ0010	许伯桃宅	Xu-botao's house	修梵寺，在青阳门内御道北……寺北有永和里……里中有……许伯桃……等六宅	Record of the Monasteries of Luoyang annotation p.60
SY0011	嵩明寺	Song-ming Monastery	unknown	不详	修梵寺，在青阳门内御道北……嵩明寺，复在修梵寺西	Record of the Monasteries of Luoyang annotation p.60			GS0011	太社	Temple of the Earth	阊阖门前……御道西有右卫府……南有太社	Record of the Monasteries of Luoyang annotation p.1			JZ0011	尉成兴宅	Yu-chengxing's house	修梵寺，在青阳门内御道北……寺北有永和里……里中有……尉成兴等六宅	Record of the Monasteries of Luoyang annotation p.60
SY0012	景林寺	Jing-lin Monastery	unknown	不详	在开阳门内御道东	Record of the Monasteries of Luoyang annotation p.62			GS0012	司州	Office of Director of Retainers	司州，太社南	Henan Gazetteer p.85-86			JZ0012	刘宣明宅	Liu-xuanming's house	出建春门外一里余至东石桥……（桥北）大道东有绥民里，里内有河间刘宣明宅	Record of the Monasteries of Luoyang annotation p.82
SY0013	明悬尼寺	Ming-xuan Nunnery	royalty	彭城武宣王勰	在建春门外石桥南	Record of the Monasteries of Luoyang annotation p.73			GS0013	九级府	Jiu ji fu	阊阖门前……御道西有右卫府……南有九级府	Record of the Monasteries of Luoyang annotation p.1			JZ0013	杜子休宅	Du-zixiu's house	建春门外……阳渠北有建阳里……建阳里东有绥民里……绥民里东，有崇义里，里内有京兆人杜子休宅	Record of the Monasteries of Luoyang annotation p.88
SY0014	龙华寺	Long-hua Monastery	officials	宿卫羽林虎贲等	在建春门外阳渠南	Record of the Monasteries of Luoyang annotation p.75			GS0014	太仆寺	Court of the lmperial Stud	建中寺……在西阳门内御道北……东有太仆寺	Record of the Monasteries of Luoyang annotation p.39			JZ0014	司马悦宅	Sima-yue's house	在东阳门外一里御道北，所谓东安里……里内有……司马悦……等四宅	Record of the Monasteries of Luoyang annotation p.93
SY0015	璎珞寺	Ying-luo Monastery	unknown	不详	在建春门外御道北，所谓建阳里也	Record of the Monasteries of Luoyang annotation p.78			GS0015	乘黄署	Bureau of Imperial Carriages	建中寺……在西阳门内御道北……东有乘黄署	Record of the Monasteries of Luoyang annotation p.39			JZ0015	刀宣宅	Dao-xuan's house	在东阳门外一里御道北，所谓东安里……里内有……刀宣……等四宅	Record of the Monasteries of Luoyang annotation p.93
SY0016	慈善寺	Ci-shan Monastery	unknown	不详	ditto	ditto			GS0016	武库署	Office of the Prefect in Charge of Military Provisions	建中寺……在西阳门内御道北……（乘黄）署东有武库署	Record of the Monasteries of Luoyang annotation p.39			JZ0016	李真奴宅	Li-zhennu's house	在东阳门外一里御道北，所谓东安里……里内有……李真奴……等四宅	Record of the Monasteries of Luoyang annotation p.93
SY0017	晖和寺	Hui-he Monastery	unknown	不详	ditto	ditto			GS0017	太仓署	Office of Imperial Granary	东阳门内道北有太仓、导官二署	Record of the Monasteries of Luoyang annotation p.54			JZ0017	公孙骧宅	Gongsun-xiang's house	在东阳门外一里御道北，所谓东安里……里内有……公孙骧等四宅	Record of the Monasteries of Luoyang annotation p.93
SY0018	通觉寺	Tong-jue Monastery	unknown	不详	ditto	ditto			GS0018	导官署	Office of Grain Sorters	东阳门内道北有太仓、导官二署	Record of the Monasteries of Luoyang annotation p.54			JZ0018	崔光宅	Cui-guang's house	在东阳门外二里御道北，所谓晖文里。里内有……崔光……等四宅	Record of the Monasteries of Luoyang annotation p.94
SY0019	晖玄寺	Hui-xuan Monastery	unknown	不详	ditto	ditto			GS0019	籍田署	Office of the Imperial Palace Parks	建春门内御道南有句盾、典农、籍田三署	Record of the Monasteries of Luoyang annotation p.65			JZ0019	李延寔宅	Li-yanshi's house	在东阳门外二里御道北，所谓晖文里。里内有……李延寔……等四宅	Record of the Monasteries of Luoyang annotation p.94
SY0020	宗圣寺	Zong-sheng Monastery	unknown	不详	ditto	ditto			GS0020	典农署	Office of Agriculture(Dian-nong)	建春门内御道南有句盾、典农、籍田三署	Record of the Monasteries of Luoyang annotation p.65			JZ0020	李韶宅	Li-shao's house	在东阳门外二里御道北，所谓晖文里。里内有……李韶……等四宅	Record of the Monasteries of Luoyang annotation p.94
SY0021	魏昌尼寺	Wei-chang Nunnery	officials	阉官瀛州刺史李次寿	在建春门外御道北，所谓建阳里也，在里东南角	Record of the Monasteries of Luoyang annotation p.78			GS0021	句盾署	Office of Sacred Field	建春门内御道南有句盾、典农、籍田三署	Record of the Monasteries of Luoyang annotation p.65			JZ0021	郑道昭宅	Zheng-daozhao's house	在东阳门外二里御道北，所谓晖文里。里内有……郑道昭等四宅	Record of the Monasteries of Luoyang annotation p.94
SY0022	熙平寺	Xi-ping Monastery	unknown	不详	在建春门外御道北，所谓建阳里也	Record of the Monasteries of Luoyang annotation p.78			GS0022	租场	Tax-Grain Yard	明悬尼寺……在建春门外石桥南……寺东有中朝时常满仓，高祖令为租场	Record of the Monasteries of Luoyang annotation p.73			JZ0022	游肇宅	You-zhao's house	东阳门外御道南，所谓敬义里……敬义里南有昭德里。里内……游肇……等五宅	Record of the Monasteries of Luoyang annotation p.100
SY0023	崇真寺	Chong-zhen Monastery	unknown	不详	ditto	ditto			GS0023	洛阳县	Office of County magistrate of Luo-yang	出建春门外一里余至东石桥……西有建阳里……建阳里东有绥民里，里内有洛阳县	Record of the Monasteries of Luoyang annotation p.88			JZ0023	李彪宅	Li-biao's house	东阳门外御道南，所谓敬义里……敬义里南有昭德里。里内有……李彪……等五宅	Record of the Monasteries of Luoyang annotation p.100
SY0024	因果寺	Yin-guo Monastery	unknown	不详	ditto	ditto			GS0024	典虞曹	Office of Imperial Parks and Ponds	在东阳门外御道南，所谓敬义里也。里内有典虞曹。	Record of the Monasteries of Luoyang annotation p.99			JZ0024	崔休宅	Cui-xiu's house	东阳门外御道南，所谓敬义里……敬义里南有昭德里。里内有……崔休……等五宅	Record of the Monasteries of Luoyang annotation p.100
SY0025	宝明寺	Bao-ming Monastery	unknown	不详	出青阳门外三里御道北……有宝明寺	Record of the Monasteries of Luoyang annotation p.117			GS0025	河阳县	Office of County magistrate of He-yang	出西阳门外四里御道南，有洛阳大市，周回八里。市东南有皇女台……台西有河阴县	Record of the Monasteries of Luoyang annotation p.202			JZ0025	常景宅	Chang-jing's house	东阳门外御道南，所谓敬义里……敬义里南有昭德里。里内有……常景……等五宅	Record of the Monasteries of Luoyang annotation p.100
SY0026	融觉寺	Rong-jue Monastery	royalty	清河文献王怿	在阊阖门外御道南	Record of the Monasteries of Luoyang annotation p.230			GS0026	阅武场	Military Parade Grounds	禅虚寺，在大夏门外御道西。寺前有阅武场	Record of the Monasteries of Luoyang annotation p.247			JZ0026	张伦宅	Zhang-lun's house	东阳门外御道南，所谓敬义里……敬义里南有昭德里。里内有……张伦……等五宅	Record of the Monasteries of Luoyang annotation p.100
SY0027	景兴尼寺	Jing-xing Nunnery	officials	阉官	出建春门外一里余至东石桥……石桥南道有景兴尼寺	Record of the Monasteries of Luoyang annotation p.81			GS0027	宗正寺	Office of the lmperial Clan	阊阖门前御道东有左卫府……南有宗正寺	Record of the Monasteries of Luoyang annotation p.1			JZ0027	张景仁宅	Zhang-jingren's house	出青阳门外三里御道北，有孝义里……孝义里东，即是洛阳小市。北有车骑将军张景仁宅	Record of the Monasteries of Luoyang annotation p.117
SY0028	灵应寺	Ling-ying Monastery	commoners	京兆人杜子休	在建春门外御道北，所谓建阳里也……建阳里东有绥民里……绥民里东，有崇义里，里内有京兆人杜子休宅	Record of the Monasteries of Luoyang annotation p.78			GS0028	河南尹	Metropolitan Prefect of He-nan	建春门内御道……御道北有空地……中朝时太仓处也。太仓西南有翟泉……高祖于泉北置河南尹	Record of the Monasteries of Luoyang annotation p.65			JZ0028	高显略宅	Gao-xianlue's house	景明寺……在宣阳门外一里御道东……大统寺，在景明寺西……寺南有三公令史高显略宅	Record of the Monasteries of Luoyang annotation p.139-140
SY0029	庄严寺	Zhuang-yan Monastery	unknown	不详	在东阳门外一里御道北，所谓东安里也	Record of the Monasteries of Luoyang annotation p.93			GS0029	司农寺	Office of Agriculture	建春门内御道南有勾盾、典农、籍田三署。籍田南有司农寺	Record of the Monasteries of Luoyang annotation p.65			JZ0029	原士康宅	Yuan-shikang's house	卫将军原士康……宅近青阳门	Record of the Monasteries of Luoyang annotation p.177
SY0030	秦太上君寺	The Qin tai-shang-jun Monastery	royalty	胡太后	在东阳门外二里御道北，所谓晖文里	Record of the Monasteries of Luoyang annotation p.94										JZ0030	荀子文宅	Xun-ziwen's house	津阳门外三里御道西……北有中甘里。里内颍川荀子文	Record of the Monasteries of Luoyang annotation p.178
SY0031	正始寺	Sheng-shi Monastery	officials	百官等	在东阳门外御道南，所谓敬义里也	Record of the Monasteries of Luoyang annotation p.99										JZ0031	元彧宅	Yuan-yu's house	宝光寺，在西阳门外御道北……法云寺……在宝光寺西……寺北有侍中尚书令临淮王彧宅	Record of the Monasteries of Luoyang annotation p.201
SY0032	平等寺	Ping-deng Monastery	royalty	广平武穆王怀	在青阳门外二里御道北，所谓孝敬里也	Record of the Monasteries of Luoyang annotation p.104										JZ0032	侯刚宅	Hou-gang's house	出西阳门外四里御道南，有洛阳大市……市东南有皇女台……台东有侍中侯刚宅	Record of the Monasteries of Luoyang annotation p.202
SY0033	景宁寺	Jing-ning Monastery	officials	太保司徒公杨椿	在青阳门外三里御道南，所谓景宁里也	Record of the Monasteries of Luoyang annotation p.116										JZ0033	刘宝宅	Liu-bao's house	市东有通商、达货二里……有刘宝者	Record of the Monasteries of Luoyang annotation p.202
SY0034	归觉寺	Gui-jue Monastery	commoners	太常民刘胡	出青阳门外三里御道北，有孝义里……孝义里东市北殖货里。里有……归觉寺	Record of the Monasteries of Luoyang annotation p.117										JZ0034	田僧超宅	Tian-shengchao's house	市南有调音、乐律二里……有田僧超者	Record of the Monasteries of Luoyang annotation p.203
SY0035	景明寺	Jing-ming Monastery	royalty	宣武皇帝	在宣阳门外一里御道东	Record of the Monasteries of Luoyang annotation p.132										JZ0035	刘白堕宅	Liu-baiduo's house	市西有延酤、治觞二里……刘白堕	Record of the Monasteries of Luoyang annotation p.203-204
SY0036	大统寺	Da-tong Monastery	unknown	不详	景明寺……在宣阳门外一里御道东……大统寺，在景明寺西，即所谓利民里	Record of the Monasteries of Luoyang annotation p.139										JZ0036	孙岩宅	Sun-yan's house	市北慈孝、奉终二里……有挽歌孙岩	Record of the Monasteries of Luoyang annotation p.204
SY0037	秦太上公西寺	Qin tai-shang-gong west Monastery	royalty	太后	景明寺……在宣阳门外一里御道东……东有秦太上公二寺，在景明南一里	Record of the Monasteries of Luoyang annotation p.140										JZ0037	景皓宅	Jing-hao's house	融觉寺……在阊阖门外御道南……大觉寺……在融觉寺西一里许永明寺……在大觉寺东……寺西有宜年里。	Record of the Monasteries of Luoyang annotation p.237
SY0038	秦太上公东寺	Qin tai-shang-gong east Monastery	royalty	皇姨	景明寺……在宣阳门外一里御道东……东有秦太上公二寺，在景明南一里	Record of the Monasteries of Luoyang annotation p.140										JZ0038	胡元吉宅	Hu-yunji's house	融觉寺……在阊阖门外御道南……大觉寺……在融觉寺西一里许永明寺……在大觉寺东……寺西有宜年里。	Record of the Monasteries of Luoyang annotation p.237
SY0039	报德寺	Bao-de Monastery	royalty	高祖孝文皇帝	在开阳门外三里	Record of the Monasteries of Luoyang annotation p.145										JZ0039	郭文远宅	Guo-wenyuan's house	洛阳城东北……闻义里……冠军将军郭文远游憩其中	Record of the Monasteries of Luoyang annotation p.249
SY0040	文觉寺	Wen-jue Monastery	unknown	不详	在开阳门外三里。开阳门御道东有汉国子学堂……高祖题为劝学里……里有文觉、三宝、宁远三寺	Record of the Monasteries of Luoyang annotation p.146										JZ0040	宋云宅	Song-yun's house	洛阳城东北……闻义里……闻义里有敦煌人宋云宅	Record of the Monasteries of Luoyang annotation p.251
SY0041	三宝寺	San-bao Monastery	unknown	不详	在开阳门外三里。开阳门御道东有汉国子学堂……高祖题为劝学里……里有文觉、三宝、宁远三寺	Record of the Monasteries of Luoyang annotation p.146										JZ0041	元怀宅	Yuan-huai's house	平等寺，广平武穆王怀舍宅所立。在青阳门外二里御道北，所谓孝敬里也	Record of the Monasteries of Luoyang annotation p.104
SY0042	宁远寺	Ning-yuan Monastery	unknown	不详	在开阳门外三里。开阳门御道东有汉国子学堂……高祖题为劝学里……里有文觉、三宝、宁远三寺	Record of the Monasteries of Luoyang annotation p.146										JZ0042	刘胡宅	Liu-hu's house	孝义里东市北殖货里。里有太常民刘胡兄弟四人	Record of the Monasteries of Luoyang annotation p.121
SY0043	正觉寺	Zheng-jue Monastery	officials	尚书令王肃	在开阳门外三里。开阳门御道东有汉国子学堂……高祖题为劝学里……劝学里东有延贤里，里内有正觉寺	Record of the Monasteries of Luoyang annotation p.146										JZ0043	萧宝寅宅	Xiao-baoyin's house	萧宝寅……筑宅于归正里	Record of the Monasteries of Luoyang annotation p.160
SY0044	龙华寺	Long-hua Monastery	royalty	广陵王	报德寺……在开阳门外三里……龙华寺……在报德寺之东	Record of the Monasteries of Luoyang annotation p.158										JZ0044	元雍宅	Yuan-yong's house	高阳王寺……在津阳门外三里御道西	Record of the Monasteries of Luoyang annotation p.176
SY0045	追圣寺	Zhui-sheng Monastery	royalty	北海王	报德寺……在开阳门外三里……追圣寺……并在报德寺之东	Record of the Monasteries of Luoyang annotation p.158										JZ0045	元怿宅	Yuan-yi's house	冲觉寺，太傅清河王怿舍宅所立也，在西明门外一里御道北	Record of the Monasteries of Luoyang annotation p.185
SY0046	归正寺	Gui-zheng Monastery	officials	西丰侯萧正德	宣阳门外四里……所谓永桥也……永桥以南……道西有四夷里，一曰归正……筑宅归正里，正德舍宅为归正寺	Record of the Monasteries of Luoyang annotation p.160										JZ0046	元徽宅	Yuan-hui's house	宣忠寺……在西阳门外一里御道南	Record of the Monasteries of Luoyang annotation p.191
SY0047	菩提寺	Pu-ti Monastery	commoners	西域胡人	宣阳门外四里……所谓永桥也……永桥以南……道西有四夷里……四曰慕义……在慕义里	Record of the Monasteries of Luoyang annotation p.173										JZ0047	韦英宅	Wei-ying's house	别有准财、金肆二里……准财里内有开善寺，京兆人韦英宅也	Record of the Monasteries of Luoyang annotation p.205
SY0048	高阳王寺	The Monastery of the Prince of Gao-yang	royalty	高阳王雍	在津阳门外三里御道西	Record of the Monasteries of Luoyang annotation p.176										JZ0048	元怀宅	Yuan-huai's house	融觉寺……在阊阖门外御道南……大觉寺，广平王怀舍宅立也，在融觉寺西一里许	Record of the Monasteries of Luoyang annotation p.234
SY0049	冲觉寺	Chong-jue Monastery	royalty	太傅清河王怿	在西明门外一里御道北	Record of the Monasteries of Luoyang annotation p.185										JZ0049	杨椿宅	Yang-chun's house	在青阳门外三里御道南……后舍宅为建中寺	Record of the Monasteries of Luoyang annotation p.117
SY0050	宣忠寺	Xuan-zhong Monastery	royalty	侍中司州牧城阳王徽	在西阳门外一里御道南	Record of the Monasteries of Luoyang annotation p.191										JZ0050	贾璨宅	Jia-can's house	凝玄寺，阉官济州刺史贾璨所立也。在广莫门外一里御道东……舍以为寺	Record of the Monasteries of Luoyang annotation p.248
SY0051	王御典寺	Wang-yu-dian Monastery	officials	阉官王桃汤	宣忠寺……在西阳门外一里御道南……宣忠寺东王典御寺	Record of the Monasteries of Luoyang annotation p.195										JZ0051	崔涵宅	Cui-han's house	死者曰："臣姓崔，名涵……家在城西准财里	Record of the Monasteries of Luoyang annotation p.205
SY0052	白马寺	Bai-ma Temple	royalty	汉明帝	在西阳门外三里御道南	Record of the Monasteries of Luoyang annotation p.196
SY0053	宝光寺	Bao-guang Monastery	unknown	不详	在西阳门外御道北	Record of the Monasteries of Luoyang annotation p.199
SY0054	法云寺	Fa-yun Monastery	commoners	西域乌场国胡沙门昙摩罗	宝光寺，在西阳门外御道北……在宝光寺西，隔墙并门	Record of the Monasteries of Luoyang annotation p.201
SY0055	灵仙寺	Ling-xian Monastery	commoners	比丘道恒	西阳门外四里御道南，有洛阳大市……市东南有皇女台……景明中比丘道恒立灵仙寺于其上	Record of the Monasteries of Luoyang annotation p.202
SY0056	开善寺	Kai-shan Monastery	commoners	京兆人韦英	出西阳门外四里御道南，有洛阳大市……别有准财、金肆二里……准财里内有开善寺	Record of the Monasteries of Luoyang annotation p.205
SY0057	大觉寺	Da-jue Monastery	royalty	广平王怀	融觉寺……在阊阖门外御道南……在融觉寺西一里许	Record of the Monasteries of Luoyang annotation p.234
SY0058	永明寺	Yong-ming Monastery	royalty	宣武皇帝	融觉寺……在阊阖门外御道南……大觉寺……在融觉寺西一里许在大觉寺东	Record of the Monasteries of Luoyang annotation p.235
SY0059	禅虚寺	Chan-xu Monastery	unknown	不详	在大夏门外御道西	Record of the Monasteries of Luoyang annotation p.247
SY0060	凝玄寺	Ning-xuan Monastery	officials	阉官济州刺史贾璨	在广莫门外一里御道东，所谓永平里也	Record of the Monasteries of Luoyang annotation p.248
SY0061	王南寺	Wang-nan Monastery	unknown	不详	高祖住在金墉城，城西有王南寺	Record of the Monasteries of Luoyang annotation原序
SY0062	建中寺	Jian-zhong Monastery	officials	太保司徒公杨椿	景宁寺……杨椿所立也。在青阳门外三里御道南……后舍宅为建中寺	Record of the Monasteries of Luoyang annotation p.117
SY0063	招福寺	Zhao-fu Monastery	officials	三公令史高显略	景明寺……在宣阳门外一里御道东……大统寺，在景明寺西……寺南有三公令史高显略宅……显略遂造招福寺	Record of the Monasteries of Luoyang annotation p.140
SY0064	崇虚寺	Chong-xu Monastery	unknown	不详	在城西，即汉之濯龙园也	Record of the Monasteries of Luoyang annotation p.183
（表格来源：根据《洛阳伽蓝记》绘制）
