# Supplementary material for: Spatial layout characteristics of Northern Wei Luoyang: A spatial humanities analysis of the “Record of the Monasteries of Luoyang”
Source: PLoS One. 2025 May 9;20(5):e0320159. doi: 10.1371/journal.pone.0320159 (PMC12064038; doi:10.1371/journal.pone.0320159)
Supplement: S2 File — (ZIP) [file pone.0320159.s002.zip › Table of sources for the location of neighborhoods.xlsx]

## Sheet: Sheet1
Number	Name	Name-eng	Location	Source
LF0001	凌阴里	Ling-yin Ward	阊阖门前……御道西……社南有凌阴里	Record of the Monasteries of Luoyang annotation p.1
LF0002	衣冠里	Yi-guan Ward	阊阖门前御道东……府南有衣冠里	Record of the Monasteries of Luoyang annotation p.1
LF0003	洛阳小城	Lesser Luoyang	瑶光寺北有承明门，有金墉城……东有洛阳小城	Record of the Monasteries of Luoyang annotation p.47
LF0004	永康里	Yong-kang Ward	永宁寺，……其寺东有太尉府，西对永康里	Record of the Monasteries of Luoyang annotation p.1
LF0005	永康里	Yong-kang Ward	西阳门内御道南有永康里	Record of the Monasteries of Luoyang annotation p.39
LF0006	延年里	Yan-nian Ward	在西阳门内御道北所谓延年里	Record of the Monasteries of Luoyang annotation p.38-39
LF0007	延年里	Yan-nian Ward	长秋寺，……在西阳门内御道北一里	Record of the Monasteries of Luoyang annotation p.43
LF0008	金墉城	Jin-yong-cheng	瑶光寺北瑶光寺，……在阊阖城门御道北，东去千秋门二里。……瑶光寺北有承明门，有金墉城	Record of the Monasteries of Luoyang annotation p.46
LF0009	义井里	Yi-jing Ward	景乐寺，……在阊阖南，御道东。西望永宁寺正相当……北连义井里	Record of the Monasteries of Luoyang annotation p.52
LF0010	宜寿里	Yi-shou Ward	昭仪尼寺，阉官等所立也。在东阳门内一里御道南。……昭仪寺有池，……池西南有愿会寺，……寺南有宜寿里	Record of the Monasteries of Luoyang annotation p.54
LF0011	永和里	Yong-he Ward	修梵寺，在青阳门内御道北。……寺北有永和里	Record of the Monasteries of Luoyang annotation p.60
LF0012	治粟里	Zhi-su Ward	东阳门内道北有太仓、导官二署。东南治粟里	Record of the Monasteries of Luoyang annotation p.54
LF0013	归正里	Gui-zheng Ward	宣阳门外四里，至洛水上，作浮桥，所谓永桥也……夹御道……道西有四夷里，一曰归正，二曰归德，三曰慕化，四曰慕义。	Record of the Monasteries of Luoyang annotation p.160
LF0014	归德里	Gui-de Ward	ditto	ditto
LF0015	慕化里	Mu-hua Ward	ditto	ditto
LF0016	慕义里	Mu-yi Ward	ditto	ditto
LF0017	金陵馆	Jin-ling Lodging House	宣阳门外四里，至洛水上，作浮桥，所谓永桥也……夹御道，东有四夷馆，一曰金陵，二曰燕然，三曰扶桑，四曰崦嵫。	Record of the Monasteries of Luoyang annotation p.159
LF0018	燕然馆	Yan-ran Lodging House	ditto	ditto
LF0019	扶桑馆	Fu-sang Lodging House	ditto	ditto
LF0020	崦嵫馆	Yan-zi Lodging House	ditto	ditto
LF0021	白象坊	Bai-xiang Ward	永桥南道东有白象、狮子二坊。	Record of the Monasteries of Luoyang annotationp.161
LF0022	狮子坊	Shi-zi Ward	ditto	ditto
LF0023	中甘里	Zhong-gan Ward	高阳王寺……在津阳门外三里御道西……高阳宅北有中甘里。	Record of the Monasteries of Luoyang annotation p.176
LF0024	利民里	Li-min Ward	景明寺……大统寺，在景明寺西，即所谓利民里	Record of the Monasteries of Luoyang annotation p.139
LF0026	劝学里	Quan-xue Ward	开阳门御道东有汉国子学堂……高祖题为劝学里。	Record of the Monasteries of Luoyang annotation p.145
LF0027	延贤里	Yan-xian Ward	劝学里东有延贤里	Record of the Monasteries of Luoyang annotation p.146
LF0028	景宁里	Jing-ning Ward	在青阳门外三里御道南，所谓景宁里也	Record of the Monasteries of Luoyang annotation p.116-117
LF0029	孝敬里	Xiao-jing Ward	在青阳门外二里御道北，所谓孝敬里也	Record of the Monasteries of Luoyang annotation p.104
LF0030	孝义里	Xiao-yi Ward	出青阳门外三里御道北，有孝义里	Record of the Monasteries of Luoyang annotation p.117
LF0031	洛阳小市	Little Market of Luoyang	孝义里东，即是洛阳小市	Record of the Monasteries of Luoyang annotation p.117
LF0032	昭德里	Zhao-de Ward	敬义里南有昭德里	Record of the Monasteries of Luoyang annotation p.110
LF0033	殖货里	Zhi-huo Ward	孝义里东市北殖货里	Record of the Monasteries of Luoyang annotation p.121
LF0034	敬义里	Jing-yi Ward	在东阳门外御道南，所谓敬义里也。	Record of the Monasteries of Luoyang annotation p.99
LF0035	东安里	Dong-an Ward	庄严寺，在东阳门外一里御道北，所谓东安里也	Record of the Monasteries of Luoyang annotation p.93
LF0036	晖文里	Hui-wen Ward	在东阳门外二里御道北，所谓晖文里	Record of the Monasteries of Luoyang annotation p.94
LF0037	建阳里	Jian-yang Ward	龙华寺……在建春门外阳渠南。寺南有租场。阳渠北有建阳里	Record of the Monasteries of Luoyang annotation p.75
LF0038	绥民里	Sui-min Ward	出建春门外一里余至东石桥。南北而行……大道东有绥民里	Record of the Monasteries of Luoyang annotation p.81
LF0039	崇义里	Chong-yi Ward	绥民里东，有崇义里	Record of the Monasteries of Luoyang annotation p.88
LF0040	闻义里	Wen-yi Ward	洛阳城东北……高祖名闻义里。	Record of the Monasteries of Luoyang annotation p.249
LF0041	永平里	Yong-ping Ward	在广莫门外一里御道东，所谓永平里也。	Record of the Monasteries of Luoyang annotation p.248
LF0042	宜年里	Yi-nian Ward	融觉寺……在阊阖门外御道南……大觉寺，广平王怀舍宅立也，在融觉寺西一里许……永明寺，宣武皇帝所立也，在大觉寺东……寺西有宜年里	Record of the Monasteries of Luoyang annotation p.230
LF0043	通商里	Tong-shang Ward	市东有通商、达货二里	Record of the Monasteries of Luoyang annotation p.202
LF0044	达货里	Da-huo Ward	ditto	ditto
LF0045	慈孝里	Ci-xiao Ward	市北慈孝、奉终二里	Record of the Monasteries of Luoyang annotation p.204
LF0046	洛阳大市	Main Marketplace of Luoyang	出西阳门外四里御道南，有洛阳大市，周回八里。	Record of the Monasteries of Luoyang annotation p.202
LF0047	调音里	Tiao-yin Ward	市南有调音、乐律二里	Record of the Monasteries of Luoyang annotation p.203
LF0048	奉终里	Feng-zhong Ward	市北慈孝、奉终二里	Record of the Monasteries of Luoyang annotation p.204
LF0049	乐律里	Yue-lv Ward	市南有调音、乐律二里	Record of the Monasteries of Luoyang annotation p.203
LF0050	准财里	Zhun-cai Ward	别有准财、金肆二里，富人在焉。	Record of the Monasteries of Luoyang annotation p.205
LF0051	延酤里	Yan-gu Ward	市西有延酤、治觞二里	Record of the Monasteries of Luoyang annotation p.203
LF0052	治觞里	Zhi-shang Ward	ditto	ditto
LF0053	金肆里	Jin-si Ward	别有准财、金肆二里，富人在焉。	Record of the Monasteries of Luoyang annotation p.205
LF0054	寿丘里	Shou-qiu Ward	自延酤以西，张方沟以东，南临洛水，北达芒山，其间东西二里，南北十五里，并名为寿丘里	Record of the Monasteries of Luoyang annotation p.206
