# Supplementary material for: Spatial layout characteristics of Northern Wei Luoyang: A spatial humanities analysis of the “Record of the Monasteries of Luoyang”
Source: PLoS One. 2025 May 9;20(5):e0320159. doi: 10.1371/journal.pone.0320159 (PMC12064038; doi:10.1371/journal.pone.0320159)
Supplement: S3 File — (ZIP) [file pone.0320159.s003.zip]

Archive with 28 entries (28 files):
- Government_Offices.cpg
- Government_Offices.dbf
- Government_Offices.prj
- Government_Offices.sbn
- Government_Offices.sbx
- Government_Offices.shp
- Government_Offices.shx
- Monasteries.cpg
- Monasteries.dbf
- Monasteries.prj
- Monasteries.sbn
- Monasteries.sbx
- Monasteries.shp
- Monasteries.shx
- Residential_Spacest.cpg
- Residential_Spacest.dbf
- Residential_Spacest.prj
- Residential_Spacest.sbn
- Residential_Spacest.sbx
- Residential_Spacest.shp
- Residential_Spacest.shx
- Wards.cpg
- Wards.dbf
- Wards.prj
- Wards.sbn
- Wards.sbx
- Wards.shp
- Wards.shx
