# Supplementary material for: Spatial layout characteristics of Northern Wei Luoyang: A spatial humanities analysis of the “Record of the Monasteries of Luoyang”
Source: PLoS One. 2025 May 9;20(5):e0320159. doi: 10.1371/journal.pone.0320159 (PMC12064038; doi:10.1371/journal.pone.0320159)
Supplement: S4 File — (XLSX) [file pone.0320159.s004.xlsx]

## Sheet: Sheet1
		Monasteries	Government Offices	Residential Spaces
Kernel Density Analysis	Input point or polyline features	Monasteries.shp	Government Offices.shp	Residential Spaces.shp
	Population field	NONE	NONE	NONE
	Output cell size	2.88297e-05	1.3099e-05	2.50175e-05
	Search radius	/	/	/
	Area units	SQUARE MAP UNITS	SQUARE MAP UNITS	SQUARE MAP UNITS
	Output values are	DENSITIES	DENSITIES	DENSITIES
	Method	PLANAR	PLANAR	PLANAR
Mean Centers	Input Feature Class	Monasteries.shp	Government Offices.shp	Residential Spaces.shp
	Weight Field	/	/	/
	Case Field	/	/	/
	Dimension Field	/	/	/
Standard Deviation Ellipses	Input Feature Class	Monasteries.shp	Government Offices.shp	Residential Spaces.shp
	Ellipse Size	1_STANDARD_DEVIATION	1_STANDARD_DEVIATION	1_STANDARD_DEVIATION
	Weight Field	/	/	/
	Case Field	/	/	/
