# Supplementary material for: Spatial layout characteristics of Northern Wei Luoyang: A spatial humanities analysis of the “Record of the Monasteries of Luoyang”
Source: PLoS One. 2025 May 9;20(5):e0320159. doi: 10.1371/journal.pone.0320159 (PMC12064038; doi:10.1371/journal.pone.0320159)
Supplement: S6 File — (ZIP) [file pone.0320159.s006.zip]

Archive with 3 entries (3 files):
- Gephi - Auspicious Legends.gephi
- Gephi - Daily life events.gephi
- Gephi - Political activities.gephi
