# Supplementary material for: Spatial layout characteristics of Northern Wei Luoyang: A spatial humanities analysis of the “Record of the Monasteries of Luoyang”
Source: PLoS One. 2025 May 9;20(5):e0320159. doi: 10.1371/journal.pone.0320159 (PMC12064038; doi:10.1371/journal.pone.0320159)
Supplement: S7 File — (ZIP) [file pone.0320159.s007.zip]

Archive with 6 entries (6 files):
- Auspicious legend-edge.csv
- Auspicious legend-node.csv
- Daily life-edge.csv
- Daily life-node.csv
- Political activities-edge.csv
- Political activities-node.csv
