# Supplementary material for: Spatial layout characteristics of Northern Wei Luoyang: A spatial humanities analysis of the “Record of the Monasteries of Luoyang”
Source: PLoS One. 2025 May 9;20(5):e0320159. doi: 10.1371/journal.pone.0320159 (PMC12064038; doi:10.1371/journal.pone.0320159)
Supplement: S7 File — (ZIP) [file pone.0320159.s007.zip › Auspicious legend-edge.csv]

Source	Source	S_X	S_Y	Target	Target	T_X	T_Y	Type	Id	Label	Weight	label_2
宫城	Palace City	112.623977	34.729439	愿会寺	Yuan-hui Monastery	112.633027	34.722236	Directed	42	元纪	1	佛堂前生桑树一株，直上五尺，枝条横绕，柯叶傍布，形如羽盖。复高五尺，又然。凡为五重，每重叶椹各异……帝闻而恶之，以为惑众。命给事中黄门侍郎元纪伐杀之。其日云雾晦冥，下斧之处，血流至地，见者莫不悲泣。
宫城	Palace City	112.623977	34.729439	孝义里	Xiao-yi Ward	112.651826	34.716035	Directed	45	徐纥	1	崇真寺比丘惠嶷，死经七日还活，经阎罗王检阅，以错名放免……时太后闻之，遣黄门侍郎徐纥依惠嶷所说即访宝明等寺。
宫城	Palace City	112.623977	34.729439	融觉寺	Rong-jue Monastery	112.607658	34.732319	Directed	46	徐纥	1	时太后闻之，遣黄门侍郎徐纥依惠嶷所说即访宝明等寺。
宫城	Palace City	112.623977	34.729439	孝敬里	Xiao-jing Ward	112.646868	34.715979	Directed	49	孝武帝	1	至二年二月五日土木毕工，帝率百僚作万僧会。其日寺门外有石像无故自动，低头复举，竟日乃止。
平等寺	Ping-deng Monastery	112.646969	34.716081	宫城	Palace City	112.623977	34.729439	Directed	50	孝武帝	1	帝乃还宫
永康里	Yong-kang Ward	112.614383	34.719381	利民里	Li-min Ward	112.619247	34.703827	Directed	55	元乂	1	每夜见赤光行于堂前，如此者非一。向光明所掘地丈余，得黄金百斤，铭云："苏秦家金，得者为吾造功德。"当时元乂秉政，闻其得金，就洛索之，以二十斤与之。
洛阳城外东	East Outside Luoyang City	112.686555	34.723518	灵台	Ling-tai	112.627903	34.69853	Directed	56	元宝	1	其同营人樊元宝得假还京，子渊附书一封，令达其家，云："宅在灵台南，近洛河，卿但是至彼，家人自出相看。"元宝如其言，至灵台南……忽见一老翁来问，从何而来，徬徨于此。元宝具向道之。老翁云："是吾儿也。"取书引元宝入，遂见馆阁崇宽，屋宇佳丽。……老翁还入，元宝不复见其门巷
菩提寺	Pu-ti Monastery	112.619779	34.675076	华林园	Hua-lin Park	112.628117	34.740932	Directed	66	沙门达多	1	沙门达多发冢取砖，得一人以进。时太后与明帝在华林都堂……死者曰："臣姓崔，名涵，字子洪，博陵安平人也。父名畅，母姓魏，家在城西准财里。死时年十五，今满二十七，在地下十有二年，常似醉卧，无所食也。时复游行，或遇饭食，如似梦中，不甚辨了。"
宫城	Palace City	112.623977	34.729439	华林园	Hua-lin Park	112.628117	34.740932	Directed	67	明帝	2	时太后与明帝在华林都堂
华林园	Hua-lin Park	112.628117	34.740932	准财里	Zhun-cai Ward	112.581646	34.728318	Directed	69	崔涵	3	后雋遣送涵回家
准财里	Zhun-cai Ward	112.581646	34.728318	华林园	Hua-lin Park	112.628117	34.740932	Directed	70	张雋	1	雋还，具以实陈闻
准财里	Zhun-cai Ward	112.581646	34.728318	慈孝、奉终二里	Ci-xiao and Feng-zhong Ward	112.592234	34.728236	Directed	73	崔涵	1	洛阳大市北奉终里，里内之人，多卖送死人之具及诸棺椁，涵谓曰……
宫城	Palace City	112.623977	34.729439	绥民里	Sui-min Ward	112.652439	34.735166	Directed	83	尔朱兆	1	兆忽梦徽云："我有黄金二百斤、马一百匹，在祖仁家，卿可取之。"……（尔朱兆）至晓，掩祖仁，征其金马。
