# Supplementary material for: Spatial layout characteristics of Northern Wei Luoyang: A spatial humanities analysis of the “Record of the Monasteries of Luoyang”
Source: PLoS One. 2025 May 9;20(5):e0320159. doi: 10.1371/journal.pone.0320159 (PMC12064038; doi:10.1371/journal.pone.0320159)
Supplement: S7 File — (ZIP) [file pone.0320159.s007.zip › Auspicious legend-node.csv]

Id	Label	X	Y	indegree	outdegree	in-out	degree		degree-cen	weighted indegree	weighted outdegree			weighted degree	Eccentricity	closnesscentrality	harmonicclosnesscentrality	betweenesscentrality
准财里	Zhun-cai Ward	112.581646	34.728318	1	2	-1	3		0.272727273	3	2	1	1	5	1	0.666	1	4
宫城	Palace City	112.623977	34.729439	1	6	-5	7		0.636363636	1	7	-6	-6	8	3	0.727273	0.854167	8
华林园	Hua-lin Park	112.628117	34.740932	3	1	2	4	0.363636364	0.363636364	4	3	1	1	7	2	0.666667	0.75	6
菩提寺	Pu-ti Monastery	112.619779	34.675076	0	1	-1	1		0.090909091	0	1	-1	-1	1	3	0.5	0.611111	0
平等寺	Ping-deng Monastery	112.646969	34.716081	0	1	-1	1		0.090909091	0	1	-1	-1	1	4	0.45	0.509259	0
愿会寺	Yuan-hui Monastery	112.633027	34.722236	1	0	1	1		0.090909091	1	0	1	1	1	0	0	0	0
孝义里	Xiao-yi Ward	112.651826	34.716035	1	0	1	1		0.090909091	1	0	1	1	1	0	0	0	0
融觉寺	Rong-jue Monastery	112.607658	34.732319	1	0	1	1		0.090909091	1	0	1	1	1	0	0	0	0
孝敬里	Xiao-jing Ward	112.646868	34.715979	1	0	1	1		0.090909091	1	0	1	1	1	0	0	0	0
永康里	Yong-kang Ward	112.614383	34.719381	0	1	-1	1		0.090909091	0	1	-1	-1	1	1	0	1	0
利民里	Li-min Ward	112.619247	34.703827	1	0	1	1		0.090909091	1	0	1	1	1	0	0	0	0
洛阳城外东	East Outside Luoyang City	112.686555	34.723518	0	1	-1	1		0.090909091	0	1	-1	-1	1	1	0	1	0
灵台	Ling-tai	112.627903	34.69853	1	0	1	1		0.090909091	1	0	1	1	1	0	0	0	0
慈孝、奉终二里	Ci-xiao and Feng-zhong Ward	112.592234	34.728236	1	0	1	1		0.090909091	1	0	1	1	1	0	0	0	0
绥民里	Sui-min Ward	112.652439	34.735166	1	0	1	1		0.090909091	1	0	1	1	1	0	0	0	0
