# Supplementary material for: Spatial layout characteristics of Northern Wei Luoyang: A spatial humanities analysis of the “Record of the Monasteries of Luoyang”
Source: PLoS One. 2025 May 9;20(5):e0320159. doi: 10.1371/journal.pone.0320159 (PMC12064038; doi:10.1371/journal.pone.0320159)
Supplement: S7 File — (ZIP) [file pone.0320159.s007.zip › Daily life-edge.csv]

Source	Source	S_X	S_Y	Target	Target	T_X	T_Y	Type	Id	Label	Weight	label_2
金墉城	Jin-yong City	112.614323	34.740896	王南寺	Wang-nan Monastery	112.608058	34.740075	Directed	1	高祖	1	城西有王南寺，高祖数诣寺与沙门论议
昭德里	Zhao-de Ward	112.642665	34.719675	宫城	Palace City	112.623977	34.729439	Directed	2	常景	2	敕景共治书侍御史高僧裕……等撰集其事。
宫城	Palace City	112.623977	34.729439	永宁寺	Yong-ning Monastery	112.618393	34.719392	Directed	3	太后	3	明帝与太后共登之
河南尹	Office of He-nan Yin	112.634399	34.739576	永宁寺	Yong-ning Monastery	112.618393	34.719392	Directed	7	胡孝世	1	衒之尝与河南尹胡孝世共登之
洛阳城外西	West side outside Luoyang	112.551206	34.725362	永宁寺	Yong-ning Monastery	112.618393	34.719392	Directed	8	菩提达摩	1	时有西域沙门菩提达摩者，波斯国胡人也。起自荒裔，来游中土。
宫城	Palace City	112.623977	34.729439	西游园	Xi-you Park	112.622335	34.735078	Directed	9	孝武帝	1	永熙三年二月，浮图为火所烧，帝登凌云台望火
西游园	Xi-you Park	112.622335	34.735078	永宁寺	Yong-ning Monastery	112.618393	34.719392	Directed	10	长孙稚	2	遣南阳王宝炬、录尚书事长孙稚，将羽林一千救赴火所
昭仪尼寺	Zhao-yi Nunnery	112.633827	34.723949	景明寺	Jing-ming Monastery	112.624029	34.703368	Directed	12	行像队伍	1	四月七日常出诣景明，景明三像，恒出迎之，伎乐之盛，与刘腾相比。
胡统寺	Hu-tong Monastery	112.618294	34.714412	宫城	Palace City	112.623977	34.729439	Directed	13	其寺诸尼	1	其寺诸尼，帝城名德，善于开导，工谈义理。常入宫与太后说法，其资养缁流，从无比也。
宫城	Palace City	112.623977	34.729439	华林园	Hua-lin Park	112.628117	34.740932	Directed	14	孝庄帝	2	帝在华林园观之
晖文里	Hui-wen Ward	112.652179	34.727932	宫城	Palace City	112.623977	34.729439	Directed	15	崔光	2	及太后赐百官负绢，任意自取……侍中崔光止取两匹
洛阳城外南	South side outside Luoyang	112.62228	34.667982	归正里	Gui-zheng Ward	112.619494	34.686358	Directed	16	张景仁	1	景仁，会稽山阴人也。正光年初，从萧宝夤归化，拜羽林监，赐宅城南归正里
归正里	Gui-zheng Ward	112.619494	34.686358	孝义里	Xiao-yi Ward	112.651826	34.716035	Directed	17	张景仁	1	景仁住此以为耻，遂徙居孝义里焉
宫城	Palace City	112.623977	34.729439	孝义里	Xiao-yi Ward	112.651826	34.716035	Directed	18	陈庆之	1	景仁在南之日与庆之有旧，遂设酒引邀庆之过宅。
景明寺	Jing-ming Monastery	112.624029	34.703368	阊阖宫前	In front of Palace	112.622478	34.725941	Directed	19	行像队伍	1	至八日，以次入宣阳门，向阊阖宫前受皇帝散花
归正里	Gui-zheng Ward	112.619494	34.686358	永康里	Yong-kang Ward	112.614383	34.719381	Directed	20	萧正德	1	后萧衍子西丰侯萧正德归降，时元乂欲为之设茗
洛阳城外南	South side outside Luoyang	112.62228	34.667982	金陵馆	Jin-ling Lodging House	112.624578	34.686405	Directed	21	萧正德	2	正光四年中，萧衍子西丰侯萧正德来降，处金陵馆，为筑宅归正里
金陵馆	Jin-ling Lodging House	112.624578	34.686405	归正里	Gui-zheng Ward	112.619494	34.686358	Directed	22	萧正德	2	正光四年中，萧衍子西丰侯萧正德来降，处金陵馆，为筑宅归正里
洛阳城外北	North side outside Luoyang	112.621899	34.760739	燕然馆	Yan-ran Lodging House	112.624558	34.682654	Directed	25	郁久闾阿那肱	1	蠕蠕主郁久闾阿那肱来朝……朝廷从其议。又处之燕然馆，赐宅归德里。
燕然馆	Yan-ran Lodging House	112.624558	34.682654	归德里	Gui-de Ward	112.619475	34.682642	Directed	26	郁久闾阿那肱	1	蠕蠕主郁久闾阿那肱来朝……朝廷从其议。又处之燕然馆，赐宅归德里。
高阳王寺	The Monastery of the Prince of Gao-yang	112.614157	34.700072	原士康宅	Yuan Shi-kang's House	112.64168	34.71145	Directed	28	徐月华	1	及雍薨后，诸妓悉令入道，或有嫁者。美人徐月华……与卫将军原士康为侧室
寿丘里	Shou-qiu Ward	112.573827	34.730726	延年里	Yan-nian Ward	112.614253	34.728198	Directed	29	元天穆	1	值荣与上党王天穆博戏
寿丘里	Shou-qiu Ward	112.573827	34.730726	绥民里	Sui-min Ward	112.652439	34.735166	Directed	30	元徽	1	徽投前洛阳令寇祖仁
绥民里	Sui-min Ward	112.652439	34.735166	宫城	Palace City	112.623977	34.729439	Directed	31	寇祖仁	1	祖仁谓子弟等曰："时闻尔朱兆募城阳王甚重，擒获者千户侯。今日富贵至矣！"遂斩送之。
白马寺	Bai-ma Temple	112.598334	34.723765	宫城	Palace City	112.623977	34.729439	Directed	32	沙门宝公	1	（白马寺）有沙门宝公者，不知何处人也，形貌丑陋，心机通达，过去未来，预睹三世。发言似谶，不可得解，事过之后，始验其实。胡太后闻之，问以世事。
调音、乐律二里	Tiao-yin Ward	112.592225	34.715967	城西张方桥	Zhang Fang Bridge	112.566442	34.735221	Directed	33	田僧超	1	有田僧超者……延伯出师于洛阳城西张方桥……延伯危冠长剑耀武于前，僧超吹《壮士》笛曲于后
洛阳城外西	West side outside Luoyang	112.551206	34.725362	永明寺	Yong-ming Monastery	112.603693	34.732493	Directed	35	异国沙门	1	时佛法经像，盛于洛阳，异国沙门，咸来辐辏，负锡持经，适兹乐土。世宗故立此寺以憩之。
宫城	Palace City	112.623977	34.729439	阅武场	Military Parade Grounds	112.619765	34.74343	Directed	36	孝庄帝	1	帝亦观戏在楼，恒令二人对为角戏。
闻义里	Wen-yi Ward	112.642553	34.747682	洛阳城外西	West side outside Luoyang	112.551206	34.725362	Directed	37	宋云	1	闻义里有敦煌人宋云宅，云与惠生俱使西域也。
宫城	Palace City	112.623977	34.729439	洛阳城外西	West side outside Luoyang	112.551206	34.725362	Directed	38	惠生	1	神龟元年十一月冬，太后遣崇立寺比丘惠生向西域取经
