# Supplementary material for: Spatial layout characteristics of Northern Wei Luoyang: A spatial humanities analysis of the “Record of the Monasteries of Luoyang”
Source: PLoS One. 2025 May 9;20(5):e0320159. doi: 10.1371/journal.pone.0320159 (PMC12064038; doi:10.1371/journal.pone.0320159)
Supplement: S7 File — (ZIP) [file pone.0320159.s007.zip › Daily life-node.csv]

Id	Label	X	Y	indegree	outdegree	in-out	degree	degree-cen	weighted indegree	weighted outdegree	weighted degree	Eccentricity	closnesscentrality	harmonicclosnesscentrality	betweenesscentrality
金墉城	Jin-yong City	112.614323	34.740896	0	1	-1	0		0	1	1	1		1	0
王南寺	Wang-nan Monastery	112.608058	34.740075	1	0	1	0		1	0	1	0	0	0	0
昭德里	Zhao-de Ward	112.642665	34.719675	0	1	-1	1	0.05	0	2	2	3	0.5	0.541667	0
宫城	Palace City	112.623977	34.729439	5	6	-1	11	0.523809524	7	9	16	2	0.875	0.928571	42
永宁寺	Yong-ning Monastery	112.618393	34.719392	4	0	4	4	0.19047619	7	0	7	0	0	0	0
河南尹	Office of He-nan Yin	112.634399	34.739576	0	1	-1	1	0.047619048	0	1	1	1	0	1	0
洛阳城外西	West side outside Luoyang	112.551206	34.725362	2	2	0	4	0.19047619	2	2	4	1	0	1	9
西游园	Xi-you Park	112.622335	34.735078	1	1	0	2	0.095238095	1	2	3	1	0	1	0
昭仪尼寺	Zhao-yi Nunnery	112.633827	34.723949	0	1	-1	0		0	1	1	2	0.666667	0.75	0
景明寺	Jing-ming Monastery	112.624029	34.703368	1	1	0	0		1	1	2	1	0	1	0
胡统寺	Hu-tong Monastery	112.618294	34.714412	0	1	-1	1	0.047619048	0	1	1	3	0.5	0.541667	0
华林园	Hua-lin Park	112.628117	34.740932	1	0	1	1	0.047619048	2	0	2	0	0	0	0
晖文里	Hui-wen Ward	112.652179	34.727932	0	1	-1	1	0.047619048	0	2	2	3	0.5	0.541667	0
洛阳城外南	South side outside Luoyang	112.62228	34.667982	0	2	-2	2	0.095238095	0	3	3	2	0.666667	0.75	0
归正里	Gui-zheng Ward	112.619494	34.686358	2	2	0	4	0.19047619	3	2	5	1	0	1	4
孝义里	Xiao-yi Ward	112.651826	34.716035	2	0	2	2		2	0	2	0	0	0	0
阊阖宫前	In front of Palace	112.622478	34.725941	1	0	1	0		1	0	1	0	0	0	0
永康里	Yong-kang Ward	112.614383	34.719381	1	0	1	1	0.047619048	1	0	1	0	0	0	0
金陵馆	Jin-ling Lodging House	112.624578	34.686405	1	1	0	2	0.095238095	2	2	4	2	0.6	0.666667	0
洛阳城外北	North side outside Luoyang	112.621899	34.760739	0	1	-1	0		0	1	1	2	0.666667	0.75	0
燕然馆	Yan-ran Lodging House	112.624558	34.682654	1	1	0	0		1	1	2	1	0	1	0
归德里	Gui-de Ward	112.619475	34.682642	1	0	1	0		1	0	1	0	0	0	0
高阳王寺	The Monastery of the Prince of Gao-yang	112.614157	34.700072	0	1	-1	0		0	1	1	1	0	1	0
原士康宅	Yuan Shi-kang's House	112.64168	34.71145	1	0	1	0		1	0	1	0	0	0	0
寿丘里	Shou-qiu Ward	112.573827	34.730726	0	2	-2	2	0.095238095	0	2	2	4	0.384615	0.475	0
延年里	Yan-nian Ward	112.614253	34.728198	1	0	1	1	0.047619048	1	0	1	0	0	0	0
绥民里	Sui-min Ward	112.652439	34.735166	1	1	0	2	0.095238095	1	1	2	3	0.5	0.541667	8
白马寺	Bai-ma Temple	112.598334	34.723765	0	1	-1	1	0.047619048	0	1	1	3	0.5	0.541667	0
调音、乐律二里	Tiao-yin Ward	112.592225	34.715967	0	1	-1	0		0	1	1	1	0	1	0
城西张方桥	Zhang Fang Bridge	112.566442	34.735221	1	0	1	0		1	0	1	0	0	0	0
永明寺	Yong-ming Monastery	112.603693	34.732493	1	0	1	1	0.047619048	1	0	1	0	0	0	0
阅武场	Military Parade Grounds	112.619765	34.74343	1	0	1	1	0.047619048	1	0	1	0	0	0	0
闻义里	Wen-yi Ward	112.642553	34.747682	0	1	-1	1	0.047619048	0	1	1	2	0.6	0.666667	0
							Palace City	11
							Yong-ning Monastery	4
							West side outside Luoyang	4
							Gui-zheng Ward	4
							Xi-you Park	2
							South side outside Luoyang	2
							Xiao-yi Ward	2
							Jin-ling Lodging House	2
							Shou-qiu Ward	2
							Sui-min Ward	2
							Zhao-de Ward	1
							Office of He-nan Yin	1
							Hu-tong Monastery	1
							Hua-lin Park	1
							Hui-wen Ward	1
							Yong-kang Ward	1
							Yan-nian Ward	1
							Bai-ma Temple	1
							Yong-ming Monastery	1
							Military Parade Grounds	1
							Wen-yi Ward	1
