# Supplementary material for: Spatial layout characteristics of Northern Wei Luoyang: A spatial humanities analysis of the “Record of the Monasteries of Luoyang”
Source: PLoS One. 2025 May 9;20(5):e0320159. doi: 10.1371/journal.pone.0320159 (PMC12064038; doi:10.1371/journal.pone.0320159)
Supplement: S7 File — (ZIP) [file pone.0320159.s007.zip › Political activities-edge.csv]

Source	Source	S_X	S_Y	Target	Target	T_X	T_Y	Type	Id	Label	Weight	label_2
洛阳城外北	North side outside Luoyang	112.621899	34.760739	永宁寺	Yong-ning Monastery	112.618393	34.719392	Directed	1	尔朱荣	1	建义元年，太原王尔朱荣总士马于此寺。
洛阳城外北	North side outside Luoyang	112.621899	34.760739	寿丘里	Shou-qiu Ward	112.573827	34.730726	Directed	2	王丰	1	遣苍头王丰入洛，约以为主。
寿丘里	Shou-qiu Ward	112.573827	34.730726	宫城	Palace City	112.623977	34.729439	Directed	3	王公	1	太后闻荣举兵，召王公议之。
宫城	Palace City	112.623977	34.729439	洛阳城外北	North side outside Luoyang	112.621899	34.760739	Directed	4	杨宽	7	帝遣侍中源子恭、黄门郎杨宽，领步骑三万，镇河内。
寿丘里	Shou-qiu Ward	112.573827	34.730726	洛阳城外北	North side outside Luoyang	112.621899	34.760739	Directed	5	孝庄帝	1	长乐王从雷陂北渡赴荣军所。
洛阳城外北	North side outside Luoyang	112.621899	34.760739	宫城	Palace City	112.623977	34.729439	Directed	6	尔朱兆	4	兆自雷陂涉渡，擒庄帝于式乾殿。
洛阳城外南	South side outside Luoyang	112.62228	34.667982	永宁寺	Yong-ning Monastery	112.618393	34.719392	Directed	7	元颢	1	永安二年五月，北海王元颢复入洛，在此寺聚兵。
寿丘里	Shou-qiu Ward	112.573827	34.730726	洛阳城外南	South side outside Luoyang	112.62228	34.667982	Directed	8	元颢	1	颢，庄帝从兄也。孝昌末镇汲郡，闻尔朱荣入洛阳，遂南奔萧衍。
洛阳城外东	East side outside Luoyang	112.686555	34.723518	宫城	Palace City	112.623977	34.729439	Directed	9	社民	1	颢与数十骑欲奔萧衍，至长社，为社民斩其首，传送京师。
宫城	Palace City	112.623977	34.729439	永宁寺	Yong-ning Monastery	112.618393	34.719392	Directed	10	尔朱兆	2	逆贼尔朱兆囚庄帝于寺
延年里	Yan-nian Ward	112.614253	34.728198	宫城	Palace City	112.623977	34.729439	Directed	11	尔朱荣部下	3	荣部下车骑将军尔朱阳都等二十人，随入朱华门，亦为伏兵所杀。
宫城	Palace City	112.623977	34.729439	大夏门	Da-xia Gate	112.62105	34.742288	Directed	12	孝庄帝	1	帝升大夏门望之
大夏门	Da-xia Gate	112.62105	34.742288	洛阳城外北	North side outside Luoyang	112.621899	34.760739	Directed	13	牛法尚	1	遣主书牛法尚谓归等
永宁寺	Yong-ning Monastery	112.618393	34.719392	洛阳城外北	North side outside Luoyang	112.621899	34.760739	Directed	14	孝庄帝	1	遂囚帝送晋阳，缢于三级寺。
宫城	Palace City	112.623977	34.729439	洛阳城外西	West side outside Luoyang	112.551206	34.725362	Directed	15	孝武帝	1	至七月中，平阳王为侍中斛斯椿所挟，奔于长安。
永康里	Yong-kang Ward	112.614383	34.719381	宫城	Palace City	112.623977	34.729439	Directed	16	元乂	1	元乂专权，太后幽隔永巷
洛阳城外北	North side outside Luoyang	112.621899	34.760739	瑶光寺	Yao-guang Monastery	112.614011	34.734571	Directed	17	秀容胡骑	1	时有秀容胡骑数十，入（瑶光）寺淫秽，自此后颇获讥讪。
劝学里	Quan-xue Ward	112.63683	34.699505	宫城	Palace City	112.623977	34.729439	Directed	18	节闵帝	1	恭常住龙华寺……凡恭让者三，于是即皇帝位，改号曰普泰。
劝学里	Quan-xue Ward	112.63683	34.699505	洛阳城外北	North side outside Luoyang	112.621899	34.760739	Directed	19	高欢	1	武定四年，大将军迁《石经》于邺。
冲觉寺	Chong-jue Monastery	112.606405	34.714575	宫城	Palace City	112.623977	34.729439	Directed	20	元怿	1	延昌四年世宗崩，怿与高阳王雍、广平王怀并受遗诏，辅翼孝明。
高阳王寺	The Monastery of Prince of Gao-yang	112.614157	34.700072	宫城	Palace City	112.623977	34.729439	Directed	21	元雍	1	延昌四年世宗崩，怿与高阳王雍、广平王怀并受遗诏，辅翼孝明。
大觉寺	Da-jue Monastery	112.602455	34.732493	宫城	Palace City	112.623977	34.729439	Directed	22	元怀	1	延昌四年世宗崩，怿与高阳王雍、广平王怀并受遗诏，辅翼孝明。
洛阳城外北	North side outside Luoyang	112.621899	34.760739	宣忠寺	Xuan-zhong Monastery	112.606738	34.724878	Directed	23	元徽	1	徽愿入洛阳，舍宅为寺。及北海败散，国道重晖，遂舍宅焉。
宫城	Palace City	112.623977	34.729439	延年里	Yan-nian Ward	112.614253	34.728198	Directed	24	元徽	1	遣徽特至太原王第
