# Supplementary material for: Spatial layout characteristics of Northern Wei Luoyang: A spatial humanities analysis of the “Record of the Monasteries of Luoyang”
Source: PLoS One. 2025 May 9;20(5):e0320159. doi: 10.1371/journal.pone.0320159 (PMC12064038; doi:10.1371/journal.pone.0320159)
Supplement: S7 File — (ZIP) [file pone.0320159.s007.zip › Political activities-node.csv]

Id	Label	X	Y	indegree	outdegree	in-out	degree	degree-cen	weighted indegree	weighted outdegree	weighted degree	Eccentricity	closnesscentrality	harmonicclosnesscentrality	betweenesscentrality
洛阳城外北	North side outside Luoyang	112.621899	34.760739	5	5	0	10	0.666666667	11	8	19	2	0.692308	0.777778	57.833333
永宁寺	Yong-ning Monastery	112.618393	34.719392	3	1	2	4	0.266666667	4	1	5	3	0.428571	0.481481	8
寿丘里	Shou-qiu Ward	112.573827	34.730726	1	3	-2	4	0.266666667	1	3	4	2	0.6	0.666667	11
宫城	Palace City	112.623977	34.729439	9	5	4	14	0.933333333	14	12	26	3	0.642857	0.759259	70.833333
洛阳城外南	South side outside Luoyang	112.62228	34.667982	1	1	0	2	0.133333333	1	1	2	4	0.333333	0.398148	0.333333
洛阳城外东	East side outside Luoyang	112.686555	34.723518	0	1	-1	1	0.066666667	0	1	1	4	0.416667	0.475	0
延年里	Yan-nian Ward	112.614253	34.728198	1	1	0	2	0.133333333	1	3	4	4	0.409091	0.472222	0
大夏门	Da-xia Gate	112.62105	34.742288	1	1	0	2	0.133333333	1	1	2	3	0.45	0.5	0
洛阳城外西	West side outside Luoyang	112.551206	34.725362	1	0	1	1	0.066666667	1	0	1	0	0	0	0
永康里	Yong-kang Ward	112.614383	34.719381	0	1	-1	1	0.066666667	0	1	1	4	0.416667	0.475	0
瑶光寺	Yao-guang Monastery	112.614011	34.734571	1	0	1	1	0.066666667	1	0	1	0	0	0	0
劝学里	Quan-xue Ward	112.63683	34.699505	0	2	-2	2	0.133333333	0	2	2	3	0.526316	0.583333	0
冲觉寺	Chong-jue Monastery	112.606405	34.714575	0	1	-1	1	0.066666667	0	1	1	4	0.416667	0.475	0
高阳王寺	The Monastery of Prince of Gao-yang	112.614157	34.700072	0	1	-1	1	0.066666667	0	1	1	4	0.416667	0.475	0
大觉寺	Da-jue Monastery	112.602455	34.732493	0	1	-1	1	0.066666667	0	1	1	4	0.416667	0.475	0
宣忠寺	Xuan-zhong Monastery	112.606738	34.724878	1	0	1	1	0.066666667	1	0	1	0	0	0	0
